# Supplementary material for: Ominoxanthone—The First Xanthone Linearly Fused to a γ-Lactone from Cortinarius ominosus Bidaud Basidiomata. CASE- and DFT-Based Structure Elucidation
Source: Molecules. 2023 Feb 6;28(4):1557. doi: 10.3390/molecules28041557 (PMC9965508; doi:10.3390/molecules28041557)
Supplement: Supplementary file 1 [file molecules-28-01557-s001.zip]

Archive with 1 entries (1 files):
- molecules-2181185-supplementary.pdf
